# Supplementary material for: Rapid Emergence of Cefiderocol Resistance Associated with Mutation of EnvZ Gene in a VIM-Producing ST307 Klebsiella pneumoniae Strain
Source: Antibiotics (Basel). 2025 Sep 4;14(9):893. doi: 10.3390/antibiotics14090893 (PMC12466864; doi:10.3390/antibiotics14090893)
Supplement: Supplementary file 1 [file antibiotics-14-00893-s001.zip]

Archive with 1 entries (1 files):
- antibiotics-3811108-supplementary.pdf
